# Supplementary material for: The ecology of viruses in urban rodents with a focus on SARS-CoV-2
Source: Emerg Microbes Infect. 2023 Jun 12;12(1):2217940. doi: 10.1080/22221751.2023.2217940 (PMC10262798; doi:10.1080/22221751.2023.2217940)
Supplement: Supplemental Material [file TEMI_A_2217940_SM7004.zip]

Archive with 5 entries (5 files):
- S Table 1.xls
- S Table 2.xlsx
- S Table 3.xls
- S Table 4.xls
- Supplementary Methods.docx
