# Supplementary material for: The ecology of viruses in urban rodents with a focus on SARS-CoV-2
Source: Emerg Microbes Infect. 2023 Jun 12;12(1):2217940. doi: 10.1080/22221751.2023.2217940 (PMC10262798; doi:10.1080/22221751.2023.2217940)
Supplement: Supplemental Material [file TEMI_A_2217940_SM7004.zip › S Table 1.xls]

## Sheet: Sheet1
Supplementary Table 1
Rattus norvegicus, unique	Apodemus sylvaticus, unique	Shared
Abelson murine leukemia virus	Astrovirus MLB1	BeAn 58058 virus
Acidianus filamentous virus 7	Bovine astrovirus CH13	Cardiovirus B
African swine fever virus	Cardiovirus A	Chicken picobirnavirus
Aichivirus A	Cherry leaf roll virus	Choristoneura fumiferana granulovirus
Aichivirus B	Chicken astrovirus	Chrysochromulina ericina virus
Aichivirus C	Culex nigripalpus nucleopolyhedrovirus	Human astrovirus
Aichivirus E	Kunsagivirus A	Murine astrovirus
Almpiwar sripuvirus	Mamastrovirus 15	Murine mastadenovirus B
Anhembi orthobunyavirus	Mamestra configurata nucleopolyhedrovirus B	Norway rat hunnivirus
Anomala cuprea entomopoxvirus	Ovine mastadenovirus C	Otarine picobirnavirus
Antarctic picorna-like virus 1	Qinghai Himalayan marmot astrovirus 2	Oxbow orthohantavirus
Aphid lethal paralysis virus	Rukutama uukuvirus	Pandoravirus inopinatum
Arhar cryptic virus-I	Simbu orthobunyavirus	Pandoravirus neocaledonia
Astrovirus Er/SZAL6/HUN/2011		Papiine betaherpesvirus 3
Aureococcus anophagefferens virus		Pepper chlorotic spot orthotospovirus
Avian myeloblastosis virus		Picobirnavirus dog/KNA/2015
Avian sarcoma virus CT10		Picobirnavirus sp.
Bacillus virus Bam35		Rodent astrovirus
Bastrovirus BAS-2		Shamonda orthobunyavirus
Bastrovirus BAS-3		Torque teno mini virus 3
Bat associated circovirus 4
Bat Middle East Hepe-Astrovirus
Bat rotavirus
Bat sapelovirus
Beihai mollusks virus 1
Beihai picobirna-like virus 7
Beihai picorna-like virus 105
Beihai picorna-like virus 45
Beihai picorna-like virus 56
Beihai picorna-like virus 93
Beihai weivirus-like virus 3
Beilong jeilongvirus
Black beetle virus
Black queen cell virus
Blackcurrant-associated closterovirus 1
Boolarra virus
Bovine astrovirus B18/HK
Bovine papular stomatitis virus
Broad bean mottle virus
Brome mosaic virus
Cadicivirus B
Caligus caligrhavirus
Callitrichine gammaherpesvirus 3
Canarypox virus
Canine kobuvirus
Cardiovirus C
Cassava virus C
Cassia yellow blotch virus
Catopsilia pomona nucleopolyhedrovirus
Caviid betaherpesvirus 2
Cedratvirus A11
Chicken megrivirus
Chicken picornavirus 1
Chicken picornavirus 4
Chrysodeixis chalcites nucleopolyhedrovirus
Columbid alphaherpesvirus 1
Cricket paralysis virus
Cryptophlebia peltastica nucleopolyhedrovirus
Cucumber green mottle mosaic virus
Cucurbit yellow stunting disorder virus
Cyprinid herpesvirus 1
Cyprinid herpesvirus 3
Deformed wing virus
Deltapapillomavirus 4
Dhori thogotovirus
Diatom colony associated dsRNA virus 13
Dipteran anphevirus
Drosophila C virus
Drosophila innubila nudivirus
Drosophila subobscura Nora virus
Duck astrovirus GII.A
Ectocarpus siliculosus virus 1
Elephant endotheliotropic herpesvirus 5
Emiliania huxleyi virus 86
Equid alphaherpesvirus 3
Equid alphaherpesvirus 8
Equid gammaherpesvirus 5
Escherichia virus M13
Escherichia virus phiX174
Euphorbia yellow mosaic virus
Euproctis pseudoconspersa nucleopolyhedrovirus
Ferret coronavirus
Flamingopox virus FGPVKD09
Flock House virus
Fusarium graminearum hypovirus 1
Gallid alphaherpesvirus 1
Gibbon ape leukemia virus
Glypta fumiferanae ichnovirus
Golden Marseillevirus
Goose dicistrovirus
Grapevine leafroll-associated virus 3
Hagavirus psychrophilum
Hairy antennavirus
Halovirus HCTV-1
Halovirus HGTV-1
Halovirus HHTV-1
Halovirus HRTV-4
Hardy-Zuckerman feline sarcoma virus
Harvey murine sarcoma virus
Hepacivirus A
Hepacivirus G
Heterosigma akashiwo virus 01
Hom-1 vesivirus
Hubei arthropod virus 1
Hubei picorna-like virus 1
Hubei picorna-like virus 15
Hubei picorna-like virus 24
Hubei picorna-like virus 36
Hubei picorna-like virus 50
Hubei picorna-like virus 56
Hubei picorna-like virus 61
Hubei sobemo-like virus 2
Hubei tombus-like virus 5
Hubei virga-like virus 11
Hubei virga-like virus 16
Human endogenous retrovirus K
Human mastadenovirus C
Human mastadenovirus D
Hunnivirus A
Hyphantria cunea nucleopolyhedrovirus
Hyposoter fugitivus ichnovirus
Ippy mammarenavirus
Jacquemontia yellow vein virus
Jatropha mosaic Nigeria virus
Kaumoebavirus
Kobuvirus cattle/Kagoshima-2-24-KoV/2015/JPN
Lambdapapillomavirus 4
Lambdina fiscellaria nucleopolyhedrovirus
Langat virus
Lasius neglectus virus 1
Lasius niger virus 1
Leek white stripe virus
Leporid alphaherpesvirus 4
Lesavirus 2
Lophuromys jeilongvirus 2
Lygus lineolaris virus 1
Mac Peak virus
Macacine gammaherpesvirus 4
Macacine gammaherpesvirus 8
Maize-associated totivirus 1
Mamastrovirus 1
Mamastrovirus 10
Mamastrovirus 18
Mamestra configurata nucleopolyhedrovirus A
Megavirus chiliensis
Megrivirus B
Melegrivirus A
Micromonas pusilla virus 12T
Micromonas pusilla virus SP1
Middelburg virus
Middle East respiratory syndrome-related coronavirus
Mimivirus terra2
Mischivirus A
Mollivirus sibericum
Monkeypox virus
Moumouvirus
Mouse kobuvirus M-5/USA/2010
Murid betaherpesvirus 1
Murid betaherpesvirus 2
Murine leukemia virus
Murmansk microtuspox virus
Mythimna unipuncta nucleopolyhedrovirus
Myxoma virus
Ndumu virus
Norwalk virus
Norway rat pegivirus
Norway rat pestivirus
Noumeavirus
Nupapillomavirus 1
NY_014 poxvirus
Orf virus
Orsay virus
Orthohepevirus C
Oryctes rhinoceros nudivirus
Ostreid herpesvirus 1
Ovine gammaherpesvirus 2
Pandoravirus dulcis
Pandoravirus macleodensis
Pandoravirus quercus
Pandoravirus salinus
Panine betaherpesvirus 2
Papiine alphaherpesvirus 2
Paprika mild mottle virus
Paramecium bursaria Chlorella virus 1
Pepper mild mottle virus
Phaeocystis globosa virus
Phascolarctid gammaherpesvirus 1
Picobirnavirus green monkey/KNA/2015
Picornavirales Bu-3
Piper yellow mottle virus
Pithovirus sibericum
Porcine picobirnavirus
Potato virus H
Psittacid alphaherpesvirus 1
Psittaciform 1 orthobornavirus
Pteropodid alphaherpesvirus 1
Pteropox virus
Rabies lyssavirus
Ralstonia virus RSM1
Ranid herpesvirus 2
Rehmannia mosaic virus
Rhinolophus bat coronavirus HKU2
Rhinovirus B
Rhinovirus C
Rhopalosiphum padi virus
Rodent protoparvovirus 1
Rodent protoparvovirus 2
Rosavirus A
Rosavirus B
Rosavirus C
Rotavirus A
Salivirus A
Salivirus FHB
Sanfarnavirus 2
Sapelovirus B
Sclerotinia minor betaendornavirus 1
Sectovirus 1
Seoul orthohantavirus
Shahe narna-like virus 7
Shahe picorna-like virus 11
Shahe picorna-like virus 4
Shallot latent virus
Sichuan takin astrovirus
Sida golden yellow vein virus
Spodoptera eridania nucleopolyhedrovirus
Spodoptera exempta nucleopolyhedrovirus
Spodoptera exigua multiple nucleopolyhedrovirus
Spodoptera frugiperda multiple nucleopolyhedrovirus
Spodoptera litura nucleopolyhedrovirus II
Squirrelpox virus Berlin_2015
Suid betaherpesvirus 2
Suid gammaherpesvirus 3
Sulfolobus monocaudavirus SMV2
Sulfolobus virus STSV2
Taupapillomavirus 4
Tea plant line pattern virus
Telosma mosaic virus
Thika virus
Tobacco mild green mosaic virus
Tobacco mosaic virus
Tobacco necrosis virus D
Tokyovirus A1
Tomato brown rugose fruit virus
Tomato leaf curl Gandhinagar betasatellite
Tomato mosaic virus
Tomato yellow spot virus
Torque teno midi virus 12
Trichomonas vaginalis virus 2
Trichoplusia ni single nucleopolyhedrovirus
Tunisvirus
Turnip ringspot virus
Ungulate bocaparvovirus 3
Ungulate bocaparvovirus 4
UR2 sarcoma virus
Usarudivirus SIRV10
Varroa destructor virus 1
Volepox virus
Walleye dermal sarcoma virus
Wenzhou picorna-like virus 47
White spot syndrome virus
Woolly monkey sarcoma virus
Yokapox virus
Zegla orthobunyavirus
Zucchini green mottle mosaic virus
