# Supplementary material for: The ecology of viruses in urban rodents with a focus on SARS-CoV-2
Source: Emerg Microbes Infect. 2023 Jun 12;12(1):2217940. doi: 10.1080/22221751.2023.2217940 (PMC10262798; doi:10.1080/22221751.2023.2217940)
Supplement: Supplemental Material [file TEMI_A_2217940_SM7004.zip › S Table 2.xlsx]

## Sheet: Sheet1
Supplementary Table 2
Lung only	Gut only	Faeces only
Acidianus filamentous virus 7	Escherichia virus M13	Cadicivirus B
Anhembi orthobunyavirus	Hepacivirus A	Chicken picobirnavirus
Arhar cryptic virus-I	Hyposoter fugitivus ichnovirus	Diatom colony associated dsRNA virus 13
Avian myeloblastosis virus	Middle East respiratory syndrome-related coronavirus	Megrivirus B
Avian sarcoma virus CT10	Mimivirus terra2
Bastrovirus BAS-2	Nupapillomavirus 1
Bat associated circovirus 4	Rhopalosiphum padi virus
Beihai picorna-like virus 56
Beihai weivirus-like virus 3
Beilong jeilongvirus
Boolarra virus
Catopsilia pomona nucleopolyhedrovirus
Caviid betaherpesvirus 2
Cedratvirus A11
Chicken picornavirus 1
Chicken picornavirus 4
Chrysodeixis chalcites nucleopolyhedrovirus
Cryptophlebia peltastica nucleopolyhedrovirus
Cucumber green mottle mosaic virus
Cyprinid herpesvirus 1
Cyprinid herpesvirus 3
Deltapapillomavirus 4
Drosophila C virus
Elephant endotheliotropic herpesvirus 5
Equid alphaherpesvirus 3
Equid gammaherpesvirus 5
Escherichia virus phiX174
Ferret coronavirus
Flamingopox virus FGPVKD09
Fusarium graminearum hypovirus 1
Gallid alphaherpesvirus 1
Gibbon ape leukemia virus
Glypta fumiferanae ichnovirus
Halovirus HCTV-1
Halovirus HHTV-1
Halovirus HRTV-4
Hardy-Zuckerman feline sarcoma virus
Harvey murine sarcoma virus
Heterosigma akashiwo virus 01
Hubei picorna-like virus 15
Hubei virga-like virus 16
Jacquemontia yellow vein virus
Kaumoebavirus
Lambdapapillomavirus 4
Lophuromys jeilongvirus 2
Macacine gammaherpesvirus 8
Maize-associated totivirus 1
Melegrivirus A
Monkeypox virus
Moumouvirus
Murid betaherpesvirus 1
Murid betaherpesvirus 2
Murine leukemia virus
Murmansk microtuspox virus
Mythimna unipuncta nucleopolyhedrovirus
Myxoma virus
Ndumu virus
Orf virus
Oryctes rhinoceros nudivirus
Ostreid herpesvirus 1
Pandoravirus inopinatum
Pandoravirus macleodensis
Pandoravirus neocaledonia
Pandoravirus quercus
Panine betaherpesvirus 2
Paramecium bursaria Chlorella virus 1
Piper yellow mottle virus
Potato virus H
Psittacid alphaherpesvirus 1
Rabies lyssavirus
Ralstonia virus RSM1
Ranid herpesvirus 2
Rhinolophus bat coronavirus HKU2
Rhinovirus B
Rodent astrovirus
Rodent protoparvovirus 1
Rodent protoparvovirus 2
Sanfarnavirus 2
Sclerotinia minor betaendornavirus 1
Sectovirus 1
Shahe narna-like virus 7
Spodoptera eridania nucleopolyhedrovirus
Spodoptera exigua multiple nucleopolyhedrovirus
Squirrelpox virus Berlin_2015
Suid gammaherpesvirus 3
Sulfolobus monocaudavirus SMV2
Sulfolobus virus STSV2
Taupapillomavirus 4
Tobacco mosaic virus
Tomato leaf curl Gandhinagar betasatellite
Torque teno midi virus 12
Torque teno mini virus 3
Ungulate bocaparvovirus 3
UR2 sarcoma virus
Usarudivirus SIRV10
White spot syndrome virus
Woolly monkey sarcoma virus
