# Supplementary material for: The ecology of viruses in urban rodents with a focus on SARS-CoV-2
Source: Emerg Microbes Infect. 2023 Jun 12;12(1):2217940. doi: 10.1080/22221751.2023.2217940 (PMC10262798; doi:10.1080/22221751.2023.2217940)
Supplement: Supplemental Material [file TEMI_A_2217940_SM7004.zip › S Table 3.xls]

## Sheet: Sheet1
Supplementary Table 3
Rattus norvegicus			Apodemus sylvaticus
Virus	Prevalence		Virus	Prevalence
Drosophila C virus	91.4286		Shamonda orthobunyavirus	100
Cucumber green mottle mosaic virus	91.4286		Simbu orthobunyavirus	82.8571
Hubei picorna-like virus 61	91.4286		Choristoneura fumiferana granulovirus	57.1429
BeAn 58058 virus	91.4286		BeAn 58058 virus	34.2857
Langat virus	88.5714		Culex nigripalpus nucleopolyhedrovirus	25.7143
Cardiovirus C	85.7143		Oxbow orthohantavirus	17.1429
Pepper mild mottle virus	82.8571		Kunsagivirus A	14.2857
Choristoneura fumiferana granulovirus	82.8571		Human astrovirus	8.57143
Boolarra virus	80		Astrovirus MLB1	8.57143
Pandoravirus dulcis	74.2857		Rodent astrovirus	8.57143
Abelson murine leukemia virus	71.4286		Picobirnavirus dog/KNA/2015	8.57143
Tokyovirus A1	71.4286		Rukutama uukuvirus	8.57143
Euproctis pseudoconspersa nucleopolyhedrovirus	71.4286		Pandoravirus neocaledonia	8.57143
Suid gammaherpesvirus 3	65.7143		Cardiovirus B	5.71429
Aichivirus E	65.7143		Mamastrovirus 15	5.71429
Black beetle virus	62.8571		Picobirnavirus sp.	5.71429
Flock House virus	62.8571		Torque teno mini virus 3	5.71429
Rosavirus B	60		Norway rat hunnivirus	2.85714
Norway rat hunnivirus	60		Otarine picobirnavirus	2.85714
Human astrovirus	57.1429		Chicken picobirnavirus	2.85714
Tobacco mosaic virus	57.1429		Pepper chlorotic spot orthotospovirus	2.85714
Equid alphaherpesvirus 8	54.2857		Chrysochromulina ericina virus	2.85714
Tomato brown rugose fruit virus	51.4286		Murine mastadenovirus B	2.85714
Cardiovirus B	48.5714		Ovine mastadenovirus C	2.85714
Mouse kobuvirus M-5/USA/2010	48.5714		Mamestra configurata nucleopolyhedrovirus B	2.85714
Aichivirus A	48.5714		Pandoravirus inopinatum	2.85714
Canine kobuvirus	45.7143
Cricket paralysis virus	42.8571
Anomala cuprea entomopoxvirus	42.8571
Mollivirus sibericum	42.8571
Picornavirales Bu-3	40
Tomato yellow spot virus	40
Lygus lineolaris virus 1	37.1429
Norwalk virus	34.2857
Hardy-Zuckerman feline sarcoma virus	34.2857
Arhar cryptic virus-I	31.4286
Leporid alphaherpesvirus 4	28.5714
Oxbow orthohantavirus	28.5714
Noumeavirus	28.5714
Paramecium bursaria Chlorella virus 1	28.5714
Squirrelpox virus Berlin_2015	28.5714
Myxoma virus	28.5714
Pandoravirus salinus	28.5714
Psittacid alphaherpesvirus 1	25.7143
Aichivirus C	25.7143
Picobirnavirus dog/KNA/2015	22.8571
Sclerotinia minor betaendornavirus 1	22.8571
Norway rat pegivirus	22.8571
Hubei picorna-like virus 50	22.8571
Harvey murine sarcoma virus	22.8571
Trichoplusia ni single nucleopolyhedrovirus	22.8571
Pandoravirus neocaledonia	22.8571
Pithovirus sibericum	22.8571
Ralstonia virus RSM1	22.8571
Papiine betaherpesvirus 3	20
Elephant endotheliotropic herpesvirus 5	20
Phaeocystis globosa virus	20
Pandoravirus inopinatum	20
Pandoravirus macleodensis	20
Middle East respiratory syndrome-related coronavirus	17.1429
Hunnivirus A	17.1429
Mamastrovirus 1	17.1429
Tomato mosaic virus	17.1429
Tobacco mild green mosaic virus	17.1429
Hyphantria cunea nucleopolyhedrovirus	17.1429
Ranid herpesvirus 2	14.2857
Sectovirus 1	14.2857
Aichivirus B	14.2857
Megrivirus B	14.2857
Rodent astrovirus	14.2857
Lophuromys jeilongvirus 2	14.2857
Orthohepevirus C	14.2857
Maize-associated totivirus 1	14.2857
Ectocarpus siliculosus virus 1	14.2857
Spodoptera eridania nucleopolyhedrovirus	14.2857
Glypta fumiferanae ichnovirus	14.2857
Ferret coronavirus	11.4286
Rosavirus C	11.4286
Rosavirus A	11.4286
Salivirus A	11.4286
Sanfarnavirus 2	11.4286
Bastrovirus BAS-3	11.4286
Porcine picobirnavirus	11.4286
Diatom colony associated dsRNA virus 13	11.4286
Hubei picorna-like virus 24	11.4286
Avian myeloblastosis virus	11.4286
Moumouvirus	11.4286
NY_014 poxvirus	11.4286
Lambdapapillomavirus 4	11.4286
Hyposoter fugitivus ichnovirus	11.4286
Gallid alphaherpesvirus 1	8.57143
Ovine gammaherpesvirus 2	8.57143
Salivirus FHB	8.57143
Sichuan takin astrovirus	8.57143
Astrovirus Er/SZAL6/HUN/2011	8.57143
Picobirnavirus sp.	8.57143
Picobirnavirus green monkey/KNA/2015	8.57143
Shamonda orthobunyavirus	8.57143
Beilong jeilongvirus	8.57143
Cassia yellow blotch virus	8.57143
Hubei picorna-like virus 36	8.57143
Beihai picorna-like virus 56	8.57143
Woolly monkey sarcoma virus	8.57143
Micromonas pusilla virus 12T	8.57143
Human mastadenovirus C	8.57143
Spodoptera exigua multiple nucleopolyhedrovirus	8.57143
Drosophila innubila nudivirus	8.57143
Callitrichine gammaherpesvirus 3	5.71429
Macacine gammaherpesvirus 4	5.71429
Chicken picornavirus 1	5.71429
Cadicivirus B	5.71429
Otarine picobirnavirus	5.71429
Chicken picobirnavirus	5.71429
Anhembi orthobunyavirus	5.71429
Pepper chlorotic spot orthotospovirus	5.71429
Almpiwar sripuvirus	5.71429
Dipteran anphevirus	5.71429
Rehmannia mosaic virus	5.71429
Paprika mild mottle virus	5.71429
Tea plant line pattern virus	5.71429
Grapevine leafroll-associated virus 3	5.71429
Ndumu virus	5.71429
Hepacivirus G	5.71429
Norway rat pestivirus	5.71429
Shahe picorna-like virus 4	5.71429
Wenzhou picorna-like virus 47	5.71429
Beihai picorna-like virus 105	5.71429
Hubei sobemo-like virus 2	5.71429
Murine leukemia virus	5.71429
UR2 sarcoma virus	5.71429
Human endogenous retrovirus K	5.71429
Tunisvirus	5.71429
Volepox virus	5.71429
Murine mastadenovirus B	5.71429
Spodoptera frugiperda multiple nucleopolyhedrovirus	5.71429
Pandoravirus quercus	5.71429
Cedratvirus A11	5.71429
Jacquemontia yellow vein virus	5.71429
Equid alphaherpesvirus 3	2.85714
Pteropodid alphaherpesvirus 1	2.85714
Papiine alphaherpesvirus 2	2.85714
Columbid alphaherpesvirus 1	2.85714
Panine betaherpesvirus 2	2.85714
Suid betaherpesvirus 2	2.85714
Murid betaherpesvirus 1	2.85714
Macacine gammaherpesvirus 8	2.85714
Equid gammaherpesvirus 5	2.85714
Phascolarctid gammaherpesvirus 1	2.85714
Cyprinid herpesvirus 3	2.85714
Kobuvirus cattle/Kagoshima-2-24-KoV/2015/JPN	2.85714
Rhinovirus C	2.85714
Chicken megrivirus	2.85714
Sapelovirus B	2.85714
Bat sapelovirus	2.85714
Lesavirus 2	2.85714
Mischivirus A	2.85714
Hom-1 vesivirus	2.85714
Turnip ringspot virus	2.85714
Antarctic picorna-like virus 1	2.85714
Murine astrovirus	2.85714
Bastrovirus BAS-2	2.85714
Bovine astrovirus B18/HK	2.85714
Mamastrovirus 10	2.85714
Mamastrovirus 18	2.85714
Duck astrovirus GII.A	2.85714
Fusarium graminearum hypovirus 1	2.85714
Zegla orthobunyavirus	2.85714
Seoul orthohantavirus	2.85714
Hairy antennavirus	2.85714
Dhori thogotovirus	2.85714
Caligus caligrhavirus	2.85714
Rabies lyssavirus	2.85714
Psittaciform 1 orthobornavirus	2.85714
Orsay virus	2.85714
Zucchini green mottle mosaic virus	2.85714
Brome mosaic virus	2.85714
Broad bean mottle virus	2.85714
Cucurbit yellow stunting disorder virus	2.85714
Blackcurrant-associated closterovirus 1	2.85714
Middelburg virus	2.85714
Shallot latent virus	2.85714
Mac Peak virus	2.85714
Hepacivirus A	2.85714
Tobacco necrosis virus D	2.85714
Leek white stripe virus	2.85714
Rotavirus A	2.85714
Bat rotavirus	2.85714
Trichomonas vaginalis virus 2	2.85714
Cassava virus C	2.85714
Hagavirus psychrophilum	2.85714
Hubei virga-like virus 16	2.85714
Beihai weivirus-like virus 3	2.85714
Hubei tombus-like virus 5	2.85714
Hubei arthropod virus 1	2.85714
Hubei virga-like virus 11	2.85714
Beihai picorna-like virus 45	2.85714
Shahe picorna-like virus 11	2.85714
Beihai picobirna-like virus 7	2.85714
Hubei picorna-like virus 56	2.85714
Hubei picorna-like virus 1	2.85714
Beihai mollusks virus 1	2.85714
Drosophila subobscura Nora virus	2.85714
Bat Middle East Hepe-Astrovirus	2.85714
Gibbon ape leukemia virus	2.85714
Piper yellow mottle virus	2.85714
Golden Marseillevirus	2.85714
Aureococcus anophagefferens virus	2.85714
Micromonas pusilla virus SP1	2.85714
Emiliania huxleyi virus 86	2.85714
Megavirus chiliensis	2.85714
Mimivirus terra2	2.85714
Murmansk microtuspox virus	2.85714
Canarypox virus	2.85714
Orf virus	2.85714
Bovine papular stomatitis virus	2.85714
Pteropox virus	2.85714
African swine fever virus	2.85714
Human mastadenovirus D	2.85714
Bacillus virus Bam35	2.85714
Catopsilia pomona nucleopolyhedrovirus	2.85714
Spodoptera litura nucleopolyhedrovirus II	2.85714
Mamestra configurata nucleopolyhedrovirus A	2.85714
Mythimna unipuncta nucleopolyhedrovirus	2.85714
Lambdina fiscellaria nucleopolyhedrovirus	2.85714
Spodoptera exempta nucleopolyhedrovirus	2.85714
Halovirus HGTV-1	2.85714
Halovirus HRTV-4	2.85714
Halovirus HHTV-1	2.85714
Thika virus	2.85714
Taupapillomavirus 4	2.85714
Ungulate bocaparvovirus 3	2.85714
Ungulate bocaparvovirus 4	2.85714
Sida golden yellow vein virus	2.85714
Euphorbia yellow mosaic virus	2.85714
Usarudivirus SIRV10	2.85714
Acidianus filamentous virus 7	2.85714
Tomato leaf curl Gandhinagar betasatellite	2.85714
