# Supplementary material for: The ecology of viruses in urban rodents with a focus on SARS-CoV-2
Source: Emerg Microbes Infect. 2023 Jun 12;12(1):2217940. doi: 10.1080/22221751.2023.2217940 (PMC10262798; doi:10.1080/22221751.2023.2217940)
Supplement: Supplemental Material [file TEMI_A_2217940_SM7004.zip › S Table 4.xls]

## Sheet: Sheet1
Supplementary Table 4
Rattus norvegicus			Apodemus sylvaticus
Virus	Proportion of total reads		Virus	Proportion of total reads
Rosavirus B	0.0358543		Shamonda orthobunyavirus	0.0182964
Boolarra virus	0.00989099		Choristoneura fumiferana granulovirus	0.0112224
Norway rat hunnivirus	0.00793477		Simbu orthobunyavirus	0.0110966
Cardiovirus C	0.0067323		Pepper chlorotic spot orthotospovirus	0.0012474
Drosophila C virus	0.00252218		Astrovirus MLB1	0.000914616
Human astrovirus	0.00201138		Picobirnavirus dog/KNA/2015	0.000622435
Cardiovirus B	0.0018974		Mamastrovirus 15	0.000558109
Equid alphaherpesvirus 8	0.00142777		Oxbow orthohantavirus	0.000536451
Black beetle virus	0.00135162		Rodent astrovirus	0.000344701
Mouse kobuvirus M-5/USA/2010	0.00131224		Norway rat hunnivirus	0.00019138
Aichivirus A	0.0012317		Human astrovirus	0.000156473
Flock House virus	0.00118148		Kunsagivirus A	0.000141633
Hubei picorna-like virus 61	0.00118126		Otarine picobirnavirus	0.000140182
Aichivirus E	0.0010397		Culex nigripalpus nucleopolyhedrovirus	0.000114453
Canine kobuvirus	0.000812473		Rukutama uukuvirus	8.92866e-05
Leporid alphaherpesvirus 4	0.000660159		Murine mastadenovirus B	8.65345e-05
Mamastrovirus 1	0.000496701		BeAn 58058 virus	6.61159e-05
Tokyovirus A1	0.000483931		Torque teno mini virus 3	5.74539e-05
Paramecium bursaria Chlorella virus 1	0.000367605		Chrysochromulina ericina virus	5.16758e-05
Salivirus FHB	0.000307508		Cardiovirus B	5.01125e-05
Pandoravirus salinus	0.000210195		Mamestra configurata nucleopolyhedrovirus B	4.75297e-05
Hunnivirus A	0.000199484		Picobirnavirus sp.	3.96055e-05
Norway rat pegivirus	0.000192782		Pandoravirus neocaledonia	3.63204e-05
Aichivirus C	0.000161598		Pandoravirus inopinatum	3.11237e-05
Lygus lineolaris virus 1	0.000158101		Chicken picobirnavirus	3.08258e-05
Sichuan takin astrovirus	0.000154822		Ovine mastadenovirus C	3.06008e-05
Seoul orthohantavirus	0.000146806
Euproctis pseudoconspersa nucleopolyhedrovirus	0.000119762
Cricket paralysis virus	9.38344e-05
Orthohepevirus C	9.30945e-05
Norwalk virus	7.986e-05
Aichivirus B	7.33481e-05
Tobacco mosaic virus	6.81782e-05
Megrivirus B	4.69054e-05
Sapelovirus B	4.38191e-05
Langat virus	4.15129e-05
Cucumber green mottle mosaic virus	4.13386e-05
Suid gammaherpesvirus 3	3.58025e-05
Bastrovirus BAS-3	3.22276e-05
Pepper mild mottle virus	2.97183e-05
Rotavirus A	2.1419e-05
Picobirnavirus dog/KNA/2015	1.86726e-05
Zegla orthobunyavirus	1.73151e-05
Hom-1 vesivirus	1.71045e-05
Rhinovirus C	1.41587e-05
Anomala cuprea entomopoxvirus	1.3514e-05
Abelson murine leukemia virus	1.31667e-05
Choristoneura fumiferana granulovirus	1.2569e-05
Pithovirus sibericum	1.20397e-05
Trichoplusia ni single nucleopolyhedrovirus	1.19312e-05
Cadicivirus B	1.1874e-05
Pandoravirus dulcis	1.01004e-05
Myxoma virus	9.52929e-06
Cucurbit yellow stunting disorder virus	9.36236e-06
Salivirus A	8.10956e-06
BeAn 58058 virus	8.02625e-06
Hardy-Zuckerman feline sarcoma virus	7.54527e-06
Porcine picobirnavirus	6.72363e-06
Shallot latent virus	6.71674e-06
Tomato yellow spot virus	6.55327e-06
Rosavirus A	6.25266e-06
Drosophila innubila nudivirus	6.22549e-06
Micromonas pusilla virus 12T	6.12261e-06
Arhar cryptic virus-I	5.95205e-06
Middle East respiratory syndrome-related coronavirus	5.55635e-06
Mollivirus sibericum	5.29071e-06
Phaeocystis globosa virus	5.20053e-06
Noumeavirus	5.05022e-06
Shahe picorna-like virus 4	4.59298e-06
Hubei picorna-like virus 50	4.50591e-06
Ralstonia virus RSM1	4.32876e-06
Squirrelpox virus Berlin_2015	4.2987e-06
Sclerotinia minor betaendornavirus 1	4.27026e-06
Harvey murine sarcoma virus	4.20852e-06
Hubei picorna-like virus 24	4.14067e-06
Tomato brown rugose fruit virus	3.97659e-06
Tomato mosaic virus	3.48355e-06
Elephant endotheliotropic herpesvirus 5	3.21651e-06
Picobirnavirus sp.	2.99224e-06
Diatom colony associated dsRNA virus 13	2.95954e-06
Psittacid alphaherpesvirus 1	2.85578e-06
Hyposoter fugitivus ichnovirus	2.84966e-06
Hyphantria cunea nucleopolyhedrovirus	2.83828e-06
Dhori thogotovirus	2.81836e-06
Hepacivirus A	2.81403e-06
Lophuromys jeilongvirus 2	2.7656e-06
Pandoravirus neocaledonia	2.7656e-06
NY_014 poxvirus	2.64535e-06
Murine astrovirus	2.47499e-06
Ferret coronavirus	2.34475e-06
Bat rotavirus	2.19202e-06
Megavirus chiliensis	2.16697e-06
Chicken picobirnavirus	2.16552e-06
Astrovirus Er/SZAL6/HUN/2011	2.05119e-06
Murine mastadenovirus B	2.01408e-06
Hepacivirus G	1.95556e-06
Pandoravirus inopinatum	1.89383e-06
Sanfarnavirus 2	1.88212e-06
Woolly monkey sarcoma virus	1.80365e-06
Brome mosaic virus	1.79386e-06
Tobacco necrosis virus D	1.74599e-06
Rosavirus C	1.73763e-06
Glypta fumiferanae ichnovirus	1.71347e-06
Oxbow orthohantavirus	1.69468e-06
Otarine picobirnavirus	1.69183e-06
Phascolarctid gammaherpesvirus 1	1.53176e-06
Lambdapapillomavirus 4	1.49177e-06
Sectovirus 1	1.47298e-06
Tea plant line pattern virus	1.45054e-06
Papiine betaherpesvirus 3	1.44292e-06
Ranid herpesvirus 2	1.44292e-06
Mamestra configurata nucleopolyhedrovirus A	1.43814e-06
Pandoravirus macleodensis	1.41286e-06
Picobirnavirus green monkey/KNA/2015	1.40941e-06
Halovirus HGTV-1	1.38033e-06
Hubei picorna-like virus 36	1.35348e-06
Tobacco mild green mosaic virus	1.2771e-06
Jacquemontia yellow vein virus	1.26256e-06
Spodoptera exigua multiple nucleopolyhedrovirus	1.23324e-06
Beihai picorna-like virus 45	1.22579e-06
Rodent astrovirus	1.18616e-06
Beihai picobirna-like virus 7	1.15396e-06
Pepper chlorotic spot orthotospovirus	1.11777e-06
Catopsilia pomona nucleopolyhedrovirus	1.11225e-06
Trichomonas vaginalis virus 2	1.09123e-06
Pandoravirus quercus	1.08219e-06
Hubei arthropod virus 1	1.01909e-06
Spodoptera litura nucleopolyhedrovirus II	1.0017e-06
Maize-associated totivirus 1	9.92008e-07
Canarypox virus	9.33735e-07
Ndumu virus	9.01826e-07
Norway rat pestivirus	8.985e-07
Beilong jeilongvirus	8.81631e-07
UR2 sarcoma virus	8.70197e-07
Callitrichine gammaherpesvirus 3	8.68673e-07
Hubei sobemo-like virus 2	8.5872e-07
Panine betaherpesvirus 2	7.81582e-07
Hubei picorna-like virus 56	7.57559e-07
Chicken picornavirus 1	7.51521e-07
Aureococcus anophagefferens virus	7.51521e-07
Murmansk microtuspox virus	7.51521e-07
Picornavirales Bu-3	7.41198e-07
Cassia yellow blotch virus	7.40075e-07
Moumouvirus	7.17195e-07
Ovine gammaherpesvirus 2	7.17129e-07
Volepox virus	7.09695e-07
Spodoptera eridania nucleopolyhedrovirus	7.07071e-07
Tunisvirus	7.02275e-07
Hubei tombus-like virus 5	6.94017e-07
Mimivirus terra2	6.914e-07
Ungulate bocaparvovirus 3	6.914e-07
Equid gammaherpesvirus 5	6.85287e-07
Bat sapelovirus	6.61339e-07
Almpiwar sripuvirus	6.61339e-07
Lesavirus 2	6.57482e-07
Macacine gammaherpesvirus 4	6.54929e-07
Human mastadenovirus C	6.51853e-07
Turnip ringspot virus	6.40261e-07
Antarctic picorna-like virus 1	6.096e-07
Pteropodid alphaherpesvirus 1	5.80592e-07
Mamastrovirus 10	5.76367e-07
Hubei virga-like virus 16	5.71156e-07
Tomato leaf curl Gandhinagar betasatellite	5.71156e-07
Wenzhou picorna-like virus 47	5.61432e-07
Beihai picorna-like virus 105	5.60729e-07
Hubei virga-like virus 11	5.36791e-07
Cedratvirus A11	5.25986e-07
Usarudivirus SIRV10	5.11034e-07
Avian myeloblastosis virus	5.00083e-07
Ectocarpus siliculosus virus 1	4.90941e-07
Dipteran anphevirus	4.86948e-07
Mamastrovirus 18	4.83131e-07
Rabies lyssavirus	4.80974e-07
Drosophila subobscura Nora virus	4.72525e-07
Anhembi orthobunyavirus	4.68568e-07
Macacine gammaherpesvirus 8	4.50913e-07
Beihai weivirus-like virus 3	4.50913e-07
Piper yellow mottle virus	4.50913e-07
Paprika mild mottle virus	4.50379e-07
Beihai mollusks virus 1	4.47186e-07
Bovine papular stomatitis virus	4.46724e-07
Shamonda orthobunyavirus	4.39831e-07
African swine fever virus	4.39831e-07
Emiliania huxleyi virus 86	4.22823e-07
Hairy antennavirus	4.20852e-07
Taupapillomavirus 4	4.20852e-07
Hagavirus psychrophilum	4.11954e-07
Human endogenous retrovirus K	3.96397e-07
Bovine astrovirus B18/HK	3.92369e-07
Fusarium graminearum hypovirus 1	3.90791e-07
Middelburg virus	3.90791e-07
Halovirus HHTV-1	3.90791e-07
Psittaciform 1 orthobornavirus	3.89895e-07
Orsay virus	3.88683e-07
Leek white stripe virus	3.88683e-07
Grapevine leafroll-associated virus 3	3.83426e-07
Cassava virus C	3.78779e-07
Gallid alphaherpesvirus 1	3.75704e-07
Murine leukemia virus	3.72942e-07
Mischivirus A	3.70175e-07
Golden Marseillevirus	3.63246e-07
Bat Middle East Hepe-Astrovirus	3.61366e-07
Ungulate bocaparvovirus 4	3.61366e-07
Bastrovirus BAS-2	3.6073e-07
Mac Peak virus	3.6073e-07
Beihai picorna-like virus 56	3.6073e-07
Orf virus	3.6073e-07
Acidianus filamentous virus 7	3.6073e-07
Micromonas pusilla virus SP1	3.57065e-07
Caligus caligrhavirus	3.56319e-07
Hubei picorna-like virus 1	3.54368e-07
Rehmannia mosaic virus	3.51666e-07
Kobuvirus cattle/Kagoshima-2-24-KoV/2015/JPN	3.43361e-07
Blackcurrant-associated closterovirus 1	3.43001e-07
Shahe picorna-like virus 11	3.36556e-07
Suid betaherpesvirus 2	3.30918e-07
Papiine alphaherpesvirus 2	3.30669e-07
Columbid alphaherpesvirus 1	3.30669e-07
Human mastadenovirus D	3.30669e-07
Bacillus virus Bam35	3.30669e-07
Mythimna unipuncta nucleopolyhedrovirus	3.30669e-07
Halovirus HRTV-4	3.30669e-07
Euphorbia yellow mosaic virus	3.29211e-07
Lambdina fiscellaria nucleopolyhedrovirus	3.22087e-07
Chicken megrivirus	3.22074e-07
Spodoptera frugiperda multiple nucleopolyhedrovirus	3.17653e-07
Thika virus	3.17632e-07
Equid alphaherpesvirus 3	3.13611e-07
Cyprinid herpesvirus 3	3.06003e-07
Duck astrovirus GII.A	3.05903e-07
Zucchini green mottle mosaic virus	3.00644e-07
Murid betaherpesvirus 1	3.00609e-07
Sida golden yellow vein virus	2.96316e-07
Gibbon ape leukemia virus	2.70548e-07
Pteropox virus	2.70548e-07
Broad bean mottle virus	2.68093e-07
Spodoptera exempta nucleopolyhedrovirus	2.67239e-07
